# Supplementary material for: Genomic analysis reveals selection in Chinese native black pig
Source: Sci Rep. 2016 Nov 3;6:36354. doi: 10.1038/srep36354 (PMC5093412; doi:10.1038/srep36354)
Supplement: Supplementary Data S1 [file srep36354-s2.xls]

## Sheet: Sheet1
Supplementary Data S1. Putative selected regions in Enshi black pigs
a, Genomic intervals of selected regions in megabases; b, Number of candidate windows that were merged; c, Number of SNPs observed in the selected region; d, Highest windowed ZFst value observed in the selected region; e, Lowest windowed ZHp value observed in the selected region; f, Genes overlapping putative sweep regions: ENSEMBL Gene ID: Gene Symbol (the * were used instead of ENSSSCG000000 fo…
Regiona	N. Windowb	SNPc	Max. Z(FST)d	Min. Z(HP)e	Overlapping Genef
1:43.28-43.58	30	4867	4.73444	-4.07081	*21086:U6,*27613:TRDN
1:46.07-46.28	21	8975	4.22126	-4.30277
1:63.30-63.41	11	3904	3.07199	-3.14798	*19769:U1,*29003:RPL14
1:70.14-70.30	16	6241	2.70383	-4.38155
1:82.57-82.74	17	5289	2.99889	-3.80505
1:82.75-82.90	15	5458	2.99889	-3.80505
1:83.25-83.37	12	6301	3.56674	-3.11691	*04382:SEC63
1:86.38-86.50	12	6190	4.17439	-3.19118	*04392:AMD1
1:86.59-86.61	2	6170	4.17439	-3.19118	*25703:REV3L
1:86.26-86.36	10	5788	4.17439	-2.71491	*04394:RPF2,*04393:GTF3C6
1:103.92-104.19	27	4269	2.90236	-4.52201	*25743:
1:108.91-108.99	8	316	2.9242	-3.7672
1:116.23-116.39	16	1955	3.01156	-3.41021
1:117.72-117.82	10	6237	2.9299	-4.02638	*04545:ANKDD1A
1:117.95-118.05	10	8025	2.495	-4.02638	*04547:PLEKHO2,*04548:PIF1,*20916:AC069368.3
1:118.86-118.94	8	3701	2.48485	-3.2778	*04560:
1:164.90-165.00	10	3698	2.8753	-3.97657
1:175.31-175.58	27	9492	4.03322	-3.77538	*04888:SERPINB8,*04889:SERPINB10,*22337:,*21694:,*04891:SERPINB7,*04890:SERPINB2,*04893:VPS4B
1:185.02-185.13	11	3703	2.30708	-2.92451	*26078:GLCE
1:194.28-194.38	10	6902	3.76289	-3.2579
1:197.37-197.49	12	4276	3.43649	-2.94927
1:197.50-197.66	16	4277	3.43649	-2.94927
1:197.71-197.82	11	1786	2.91012	-2.81766
1:206.89-207.06	17	8590	3.14238	-3.55466	*05066:EXOC5,*05065:AP5M1
1:207.07-207.22	15	9022	3.14238	-3.55466	*05064:NAA30,*05067:C14orf105
1:207.95-208.03	8	469	2.59747	-2.73471
1:220.83-220.90	7	1977	2.76141	-3.07324
1:223.60-223.78	18	3890	3.58524	-3.13303
1:224.62-224.72	10	6202	4.06097	-4.20964	*29085:CH242-81E23.2-001,*22426:IFN-ALPHA-17,*30867:CH242-142L3.11,*05149:
1:225.36-225.47	11	3330	2.84204	-3.20673	*30452:IFNA8,*28862:IFNW1,*24140:,*21504:IFN-ALPHAOMEGA,*19900:U6,*05163:INTERFERON-BETA-1
1:226.04-226.12	8	5143	2.96275	-3.0424	*05166:MLLT3
1:232.84-233.02	18	3480	4.28672	-3.34755
1:233.04-233.13	9	4338	4.28672	-5.46483	*24658:,*05191:MPDZ
1:238.75-238.87	12	2920	3.28745	-3.39143	*05194:
1:242.51-242.66	15	20212	4.17938	-3.2481	*05214:INSL6
1:254.60-254.92	32	13996	3.82471	-4.70294	*05268:RORB,*05269:TRPM6
1:260.19-260.29	10	1612	2.72551	-2.47668
1:304.44-304.60	16	9757	3.31439	-3.42873	*05699:HMCN2,*05701:ASS1,*05702:FUBP3
11:30.46-30.55	9	219	2.45173	-2.33386
12:2.68-2.91	23	11616	3.57486	-3.40042	*17163:ENPP7,*21239:U6,*19700:,*21930:snoU2-30
12:26.73-26.84	11	1282	2.80835	-3.53934	*17575:RDM1,*17574:RDM1,*23783:MRPL27,*17570:LRRC59,*17566:ACSF2,*17569:CHAD
13:78.26-78.38	12	2775	2.72013	-2.90333	*11609:FBLN2,*27634:FBLN2,*28031:HDAC11
13:78.41-78.42	1	2913	2.72013	-3.01594
13:99.31-99.36	5	3611	3.17681	-2.52455
14:51.36-51.48	12	2898	3.58626	-3.18674	*10032:PISD,*10031:SFI1
14:52.69-52.87	18	9070	3.60609	-3.90717	*10052:BCR,*10053:SPECC1L
14:52.88-53.02	14	8836	3.60609	-3.90717	*10053:SPECC1L,*10054:ADORA2A,*10060:UPB1,*10059:GUCD1
14:53.42-53.65	23	3519	2.85217	-3.39783	*10078:TOP3B,*10079:PPM1F,*10081:MAPK1
14:72.29-72.43	14	9954	5.63434	-3.42206	*10229:REEP3
14:85.23-85.30	7	3647	3.46233	-3.59915
14:85.37-85.64	27	8301	3.84541	-4.23949
14:85.73-85.83	10	7628	3.84541	-4.23949	*10325:KCNMA1
14:94.69-94.74	5	980	2.74762	-4.3749
14:110.58-110.77	19	11255	3.47721	-4.29541	*10457:KIF20B
14:110.99-111.18	19	16975	3.85869	-4.29541
14:143.63-143.78	15	1461	4.53094	-3.40782	*10712:RPS16,*10709:PLEKHG2,*18516:,*10708:ZFP36,*24005:MED29,*10707:PAF1,*10706:SAMD4B,*10705:GMFG,*19381:U6,*10710:SYCN,*10704:LRFN1
15:44.90-44.95	5	1402	2.33642	-3.7411
15:58.74-58.81	7	1599	2.5467	-3.12116
15:98.20-98.29	9	13005	3.41675	-6.08667	*16021:NUP35,*28949:NUP35
15:96.93-97.42	49	17077	3.84578	-6.08667	*23924:PDE1A,*29344:
15:97.90-98.14	24	15221	3.41675	-6.08667	*16019:NCKAP1,*16020:DUSP19,*18653:ACA64
15:98.60-98.71	11	10618	3.41675	-6.08667
15:97.46-97.56	10	13832	3.41675	-6.08667
15:100.95-101.06	11	2335	2.81765	-3.55894
15:104.04-104.43	39	10823	5.63489	-5.24313	*16034:COL3A1,*19840:,*16035:COL5A2
15:104.44-104.51	7	11000	5.63489	-5.24313	*16036:WDR75
15:106.01-106.16	15	14065	5.81313	-5.24257	*16049:HIBCH,*29041:HIBCH
15:105.31-106.00	69	15232	5.81313	-5.24257	*16042:ANKAR,*16043:OSGEPL1,*16044:ORMDL1,*16045:PMS1,*16046:,*16047:MSTN,*16048:C2orf88
15:106.50-106.59	9	6421	3.06619	-4.49654	*16053:TMEM194B
15:106.62-106.76	14	5801	3.06619	-4.49654	*16055:
15:106.84-106.86	2	3510	3.09034	-4.49654	*16056:GLS
15:106.95-107.09	14	1068	3.09034	-2.75708	*16059:STAT4
15:129.88-130.03	15	785	2.60479	-3.12705
16:30.11-30.19	8	9652	3.57145	-3.77689
16:30.24-30.48	24	9175	3.57145	-3.77689	*16878:FGF10
16:30.61-30.70	9	7102	3.57145	-2.9175
16:58.50-58.92	42	8250	3.38288	-3.47782	*17010:FAM196B,*17011:SPDL1,*25965:SPDL1
2:56.69-57.08	39	13247	4.77522	-4.80103	*28819:RPS29,*28208:,*13949:,*23473:RPS29,*13953:,*13951:OR14K1
2:66.35-66.39	4	1755	3.17703	-3.43651	*13742:NFIX
2:91.81-91.96	15	6139	2.62267	-2.82005	*14131:SSBP2
2:121.51-121.63	12	1184	2.45961	-3.23242	*26230:CTC-487M23.8,*14207:APC,*24866:
2:130.16-130.31	15	12689	4.56199	-3.02792	*14230:
2:159.51-159.58	7	4845	3.46068	-3.1086	*21492:,*28567:BTNL9
2:159.82-159.85	3	1690	2.94438	-2.6532
3:22.49-22.58	9	558	2.56071	-2.24094	*07830:RBBP6
3:38.12-39.70	158	24091	3.97916	-5.98421	*19447:U6,*07922:,*07921:,*07920:FAM86C1,*07919:ALG1L,*25072:C16orf89,*07925:NAGPA,*07926:SEC14L5,*07927:PPL,*07924:UBN1,*20982:,*07931:GLYR1,*07932:ROGDI,*07933:12-Sep,*07935:C16orf71,*07939:ANKS3,*24695:NUDT16L1,*07930:MGRN1,*23603:UBALD1,*07937:,*07940:C16orf96,*07941:CDIP1,*07942:HMOX2,*07943:NMRAL1,*22874:DNAJA3,*07944:CORO7-PAM16,*25561:VASN,*23653:GLIS2,*07947:PAM16,*07949:SRL,*18870:U6,*0…
3:40.27-40.69	42	5165	3.06461	-7.51115	*26262:TIGD7,*07963:ZNF263,*07964:MEFV,*07965:ZNF200,*07961:OR1F1,*07967:ZNF213,*29375:ZNF205,*26248:PAQR4,*29264:PKMYT1,*27130:TNFRSF12A,*23743:CLDN6,*27252:HCFC1R1,*23315:THOC6,*20895:CCDC64B,*21569:MMP25,*29641:ZSCAN10,*23304:SRRM2,*08061:TCEB2,*30518:PRSS33,*08063:,*28381:FLYWCH1,*22630:FLYWCH2
3:39.80-40.26	46	5367	3.08557	-7.51115	*07952:TRAP1,*07953:DNASE1,*07954:SLX4,*07955:CLUAP1,*07956:NLRC3,*07957:C16orf90,*07959:OR2C1,*07958:ZNF174,*21065:NAA60,*29285:ZNF75A
3:41.57-41.91	34	15709	3.93252	-6.71108	*08015:SPSB3,*08014:NUBP2,*08013:ALS,*08012:HAGH,*21467:EME2,*08016:MRPS34,*08017:NME3,*08018:MAPK8IP3,*08019:HN1L,*08026:CRAMP1L,*08020:IFT140,*08021:TMEM204,*08022:TELO2,*08024:CLCN7,*26673:CCDC154
3:42.06-42.43	37	15287	3.93252	-6.71108	*22963:UNKL,*24405:C16orf91,*28139:CCDC154,*24452:CLCN7,*08034:NOXO1,*08035:GFER,*08036:SYNGR3,*23400:ZNF598,*08037:NPW,*08038:SLC9A3R2,*08039:NTHL1,*08040:TSC2,*08041:PKD1,*18407:MIR1225,*23552:RAB26,*20652:SNORD60,*08043:TRAF7,*24664:CASKIN1,*08044:MLST8,*08045:BRICD5,*22922:,*08046:PGP,*08047:E4F1,*27285:DNASE1L2,*24587:ECI1
3:42.47-42.89	42	15392	3.93252	-6.71108	*08042:RAB26,*21609:SNORD60,*30009:CASKIN1,*30231:TRAF7,*08048:RNPS1,*08052:,*27813:ABCA3,*22316:TBC1D24,*08054:NTN3,*08055:C16orf59,*26326:CCNF,*27098:,*08056:ATP6V0C,*08057:AMDHD2,*08058:KCTD5,*08062:PRSS22,*08060:PDPK1,*29921:PDPK1
3:43.61-43.98	37	4982	2.61339	-5.16469	*08075:BICD2,*27166:BICD2,*08076:IPPK,*28185:,*08077:C9orf89
3:45.40-45.67	27	6514	3.6065	-5.51381	*08092:NT5DC4,*08089:CKAP2L,*08090:IL1A,*08098:POLR1B,*08097:TTL
3:74.60-74.81	21	6514	3.2013	-2.56442	*08312:DYSF,*23047:ZNF638,*22708:ZNF638
3:91.89-91.96	7	1937	3.10512	-4.1176	*26100:ACYP2
3:96.95-97.08	13	3906	3.83476	-3.04333
4:27.95-28.02	7	6465	2.88626	-3.38951
4:31.09-31.19	10	2548	3.1812	-2.81255
4:39.28-39.41	13	5313	3.3394	-4.18417	*06064:SNX31,*06065:ANKRD46
4:50.27-50.32	5	1492	4.18247	-5.22355
4:51.96-51.99	3	13634	5.91413	-3.68053
4:52.28-52.37	9	14296	5.91413	-3.68053
4:52.38-52.61	23	12629	5.91413	-3.68053
4:53.23-53.32	9	9545	4.12017	-4.17885
4:52.98-52.99	1	9459	4.12017	-4.17885
4:75.12-75.24	12	9966	4.24889	-2.81347	*06219:MTFR1,*06220:ARMC1
4:76.00-76.02	2	3399	3.32602	-2.77276
4:76.10-76.13	3	3065	3.32602	-3.03296
4:76.16-76.28	12	3077	3.32602	-3.03296	*19140:7SK
4:76.80-76.90	10	1462	3.00054	-2.65795
4:86.34-86.49	15	4140	3.08709	-4.30473
4:90.24-90.43	19	13272	5.69277	-4.72515	*06299:TBX19,*06300:SFT2D2
4:104.26-104.37	11	3617	3.54653	-3.24373	*06552:HAX1,*25849:,*24273:SNORA58,*30203:SNORA58,*06551:AQP10,*06550:ATP8B2
4:104.49-104.51	2	3976	3.54653	-3.24373
4:104.38-104.47	9	4104	3.54653	-3.24373	*21029:HAX1,*06553:,*24203:SNORA58,*29100:SNORA58,*06554:C1orf43,*06555:C1orf189,*18626:ssc-mir-190b,*06556:TPM3
5:9.76-9.83	7	232	2.92531	-2.46973	*22646:SNORA70
5:9.84-9.90	6	231	2.92531	-2.46973
5:13.20-13.30	10	3934	3.70345	-4.55486	*00164:CRY1,*00165:MTERFD3,*00166:TMEM263
5:15.20-15.31	11	138	2.94014	-3.68664
5:22.72-22.76	4	2052	2.80657	-2.65797	*00364:SARNP,*00365:ORMDL2,*00366:DNAJC14,*00367:,*00368:MMP19
5:29.72-29.81	9	169	2.40343	-2.55059	*00457:USP15
5:32.42-32.45	3	949	3.123	-4.13585
5:32.56-32.71	15	2005	4.62471	-4.13585
5:51.16-51.28	12	3681	2.3812	-2.72161	*25531:SSPN
5:51.30-51.34	4	3369	2.3812	-2.88812	*29966:ITPR2
5:54.72-54.85	13	6067	3.06588	-3.12786	*00572:CMAS,*00571:ABCC9
5:56.19-56.32	13	10928	2.64191	-2.94102
5:59.86-59.92	6	3790	2.53971	-3.28876	*00599:DERA
6:0.29-0.50	21	13109	3.97185	-4.98928	*02635:SPIRE2,*02640:DEF8,*24687:FANCA,*29228:ZNF276,*22310:VPS9D1,*29339:SPATA2L,*25401:CDK10,*23677:CHMP1A,*21971:DPEP1
6:44.44-44.45	1	2233	2.78211	-2.3831	*26931:SERTAD1
6:44.27-44.42	15	2195	2.78211	-2.3831	*28036:MAP3K10,*02991:TTC9B,*02990:CNTD2,*02989:AKT2,*27016:C19orf47,*21917:HIPK4
6:44.46-44.48	2	2109	2.78211	-2.3831	*25448:SERTAD3,*21067:BLVRB
6:44.67-44.81	14	4475	4.00243	-4.4011	*02997:MIA-RAB4B,*02996:RAB4B,*02995:EGLN2,*02994:CYP2F1,*26331:ADCK4,*23228:NUMBL
6:45.51-45.71	20	2622	5.57065	-6.7764	*03021:MEGF8,*03022:TMEM145,*03024:PRR19,*29070:PAFAH1B3,*03030:CIC,*22599:PAFAH1B3,*21521:ERF,*03035:GSK3A,*28054:ZNF526,*30182:DEDD2,*21580:SNORD112
6:74.05-74.16	11	2860	2.90989	-2.99227	*03520:CDC42,*27402:,*03521:WNT4
6:86.61-86.66	5	1834	2.4981	-2.61511	*03641:MTF1,*03642:INPP5B
6:93.64-93.74	10	3658	2.63639	-3.46461	*03686:ARHGAP28
6:98.01-98.06	5	4131	5.04438	-3.22033
6:116.87-116.94	7	3614	4.20845	-3.12155
6:120.21-120.30	9	318	2.50347	-2.67577	*26170:
6:133.24-133.32	8	5456	2.54195	-2.24701
6:133.44-133.70	26	9620	3.33162	-3.41548	*03794:RPE65
7:0.26-0.40	14	7449	3.09965	-4.86108	*00990:TBC1D22B,*26101:,*22727:CMTR1
7:34.36-34.54	18	10045	4.27978	-3.96689	*01513:SYNGAP1,*01512:CUTA,*01511:PHF1,*28301:KIFC1,*01518:ITPR3,*30668:UQCC2
7:34.87-34.99	12	22032	3.32744	-3.96689	*01523:GRM4,*01526:HMGA1
7:35.10-35.66	56	23181	3.32744	-3.96689	*01528:RPS10,*24531:SPDEF,*27053:PACSIN1,*01527:C6orf106,*01531:SNRPC,*01532:UHRF1BP1,*01533:TAF11,*01534:ANKS1A
7:38.33-38.43	10	1902	3.76263	-3.65993
7:39.12-39.21	9	12549	3.69756	-4.64794
7:38.57-39.10	53	14366	3.69756	-4.64794	*01584:ZFAND3,*21215:ZFAND3,*30073:BTBD9
7:44.70-44.84	14	3761	3.70214	-3.50134
7:81.30-81.39	9	1779	3.28344	-2.42146	*02034:ACIN1,*02037:CDH24,*02036:PSMB5,*02038:PSMB11
7:97.35-97.41	6	5181	2.5625	-3.30869	*02287:MPP5,*02288:ATP6V1D,*27990:EIF2S1
7:101.34-101.38	4	8924	2.64084	-4.2723	*02332:SIPA1L1
8:24.56-24.81	25	14785	3.46987	-3.35393
8:46.75-46.85	10	3191	3.13481	-2.628	*08870:GUCY1B3
8:47.05-47.36	31	5836	4.00432	-5.35035
8:49.42-49.58	16	4558	3.25104	-4.38938	*08874:TMEM144
8:51.10-51.27	17	12113	3.81237	-3.26113
8:51.73-51.89	16	2727	3.70358	-3.26121
8:52.36-52.38	2	5101	3.30987	-3.10987
8:53.70-53.82	12	32638	4.28808	-2.51032	*26906:
8:53.99-54.20	21	32575	4.28808	-2.50941
8:54.38-54.80	42	34647	4.28808	-4.27712	*21600:,*08886:
8:54.88-55.85	97	35246	4.28808	-4.43385	*08887:NAF1,*08888:NPY1R,*08889:NPY5R,*26079:TKTL2,*08890:TMA16,*08891:
8:55.98-57.32	134	36203	4.28808	-4.91333	*18621:SNORD2,*29636:ZNF267,*08892:ZNF493
8:57.93-58.09	16	13224	3.47487	-4.93224	*08903:KIAA1211
8:58.21-58.53	32	13872	3.47487	-4.93224	*22283:CEP135,*23269:EXOC1,*27301:,*22882:,*20369:U6
8:58.59-58.90	31	12970	3.47487	-4.93224	*27954:NMU,*08908:PDCL2,*08909:CLOCK,*08911:,*23731:TMEM165
8:63.62-63.76	14	3473	2.93902	-3.34171
8:64.52-64.60	8	3495	2.94155	-2.80262
8:64.62-64.69	7	3482	2.94155	-2.80262	*26129:LPHN3
8:65.10-65.12	2	5252	2.80309	-2.96908
8:73.32-73.51	19	2413	2.52835	-3.67288	*08947:COX18,*24592:ANKRD17
8:90.39-90.72	33	11097	4.31023	-6.21985	*09050:INPP4B
8:95.38-95.55	17	4536	4.34132	-3.01829
8:107.97-108.07	10	7636	3.08995	-3.52572	*20918:snoU13,*09083:SPRY1
8:108.17-108.27	10	8260	3.08995	-3.84959	*09083:SPRY1,*19996:snoU13
8:116.44-116.60	16	9336	3.12814	-2.39776
8:123.11-123.26	15	4435	3.05067	-2.75641	*20565:U5
9:58.99-59.12	13	2652	3.8511	-5.88789	*15227:SRPR,*30017:FOXRED1,*22413:TIRAP,*15231:DCPS,*15232:ST3GAL4
9:63.71-63.85	14	3436	2.93085	-3.43744	*15251:,*15252:SNX19
9:86.44-86.56	12	6502	3.15071	-3.96464
9:98.46-98.51	5	1074	2.37104	-3.97023
9:101.42-101.45	3	3296	3.84033	-2.67561
9:101.53-101.64	11	2914	3.84033	-2.53637	*23793:NUPL2,*24897:KLHL7,*15387:TRA2A
